# Supplementary material for: Diabetes in Humans Activates Pancreatic Stellate Cells via RAGE in Pancreatic Ductal Adenocarcinoma
Source: Int J Mol Sci. 2021 Oct 28;22(21):11716. doi: 10.3390/ijms222111716 (PMC8584151; doi:10.3390/ijms222111716)
Supplement: Supplementary file 1 [file ijms-22-11716-s001.zip]

Archive with 1 entries (1 files):
- ijms-1349274-supplementary.pdf
